# Supplementary material for: Estimation of temporal covariances in pathogen dynamics using Bayesian multivariate autoregressive models
Source: PLoS Comput Biol. 2019 Dec 13;15(12):e1007492. doi: 10.1371/journal.pcbi.1007492 (PMC6934324; doi:10.1371/journal.pcbi.1007492)
Supplement: S1 Appendix — R code used to fit models described in Fig 1. Models were written and fitted in jags. (R) [file pcbi.1007492.s001.R]

#Neighbourhood model
model {
    for (i in 1:Nobs){
        for (j in 1:Nyears){
            Y[i,j] ~ dpois(RR[i,j]*Expected[i,j])
            log(RR[i,j]) <- alpha[virus[i]] + phi.month[Month.Virus.phi[i],j]
        }
    }
    
    ##Virus overall means
    for (i in 1:Nvirus) {
        alpha[i] ~ dnorm(0,0.0001)
    }
    
    phi.month[1:(Nvirus*Nmonths),1] ~ dmnorm(mean.month,Omega.month)   #temporal tends
    for (j in 2:Nyears){
        phi.month[1:(Nvirus*Nmonths),j] ~ dmnorm(smooth*phi.month[1:(Nvirus*Nmonths),j-1],Omega.month)#Y[1:Nobs,j-1]
    }
    
    for (i in 1:(Nvirus*Nmonths))
    {
        smooth[i]<-smooth1[virus_order[i]]
    }
    for (i in 1:Nvirus)
    {
        smooth1[i]~dunif(0,1) #temporal smoothing can be different for each virus
    }
    
    #Work out precisions matrix Omega
    for (i in 1:Nmonths) {
        for (j in 1:Nmonths) {
            for (k in 1:Nvirus) {
                for (l in 1:Nvirus) {
                    Omega.month[(i-1)*Nvirus+k,(j-1)*Nvirus+l]<-omega.month.part1[i,j]*Lambda[k,l]
                }
            }
        }
    }
    
    omega.month.part1<-D.month-(lambda.month*W.month)
    lambda.month ~ dunif(0,1) #seasonal smoothing parameter
    
    
    ###This is the modified chol decomposition
    LAMBDA[1,1]<-1/LAMBDA1[1,1]
    for (i in 2:Nvirus){
        LAMBDA[i,i]<-1/LAMBDA1[i,i]
        for (j in 1:(i-1)){
            LAMBDA[j,i]<-0
            LAMBDA[i,j]<-0
        }
    }
    for (i in 1:Nvirus) #gamma priors for standard deviations
    {
        LAMBDA1[i,i]~dgamma(1,1)
    }
    
    GAMMA[1,1]<-1
    for (i in 2:Nvirus){
        GAMMA[i,i]<-1
        for (j in 1:(i-1)){
            GAMMA[j,i]~dnorm(0,1)T(-1,1) #truncated normal priors for correlations parameters
            GAMMA[i,j]<-0
        }
    }
    Lambda.inv<-LAMBDA%*%GAMMA%*%t(GAMMA)%*%LAMBDA ##This is the covariance matrix
    Lambda<-inverse(Lambda.inv) ##This is the precision matrix
    
}


#Autoregressive model
model {
    for (i in 1:Nobs){
        for (j in 1:Nyears){
            Y[i,j] ~ dpois(RR[i,j]*Expected[i,j])
            log(RR[i,j]) <- alpha[virus[i]] + phi.month[Month.Virus.phi[i],j]
        }
    }
    
    ##Virus overall means
    for (i in 1:Nvirus) {
        alpha[i] ~ dnorm(0,0.0001)
    }
    
    phi.month[1:(Nvirus*Nmonths),1] ~ dmnorm(mean.month,Omega.month)
    for (j in 2:Nyears){
        phi.month[1:(Nvirus*Nmonths),j] ~ dmnorm(smooth*phi.month[1:(Nvirus*Nmonths),j-1],Omega.month)#Y[1:Nobs,j-1]
    }
    
    for (i in 1:(Nvirus*Nmonths))
    {
        smooth[i]<-smooth1[virus_order[i]]
    }
    for (i in 1:Nvirus)
    {
        smooth1[i]~dunif(0,1) #temporal smoothing can be different for each virus
    }
    
    #Work out precision matrix Omega
    for (i in 1:Nmonths) {
        for (j in 1:Nmonths) {
            for (k in 1:Nvirus) {
                for (l in 1:Nvirus) {
                    Omega.month[(i-1)*Nvirus+k,(j-1)*Nvirus+l]<-omega.month.part1[i,j]*Lambda[k,l]
                }
            }
        }
    }
    
    omega.month.part1<-D.month-(lambda.month*W.month)
    
    omega.month.part.W[1,1]<-0
    for (i in 2:Nmonths){
        omega.month.part.W[i,i]<-0
        for (j in 1:(i-1)){
            
            omega.month.part.W[j,i]<-pow(rho,STEPS[j,i])  #STEP is a matris that determines the number of steps between months
            omega.month.part.W[i,j]<-pow(rho,STEPS[i,j])
        }
    }
    
    for (i in 1:Nmonths)
    {
        for (j in 1:Nmonths)
        {
            W.month[i,j]<-omega.month.part.W[i,j]#/sum(omega.month.part.W[i,])
        }
    }
    
    D.month[1,1]<-sum(omega.month.part.W[1,])
    
    for (i in 2:Nmonths)
    {
        D.month[i,i]<-sum(omega.month.part.W[i,])
        for (j in 1:(i-1))
        {
            D.month[i,j]<-0
            D.month[j,i]<-0
        }
    }
    
    rho ~ dunif(0.001,0.9) #autoregressive parameter
    lambda.month ~ dunif(0,1) #seasonal smoothing
    
    #This is the modified chol decomposition
    LAMBDA[1,1]<-1/LAMBDA1[1,1]
    for (i in 2:Nvirus){
        LAMBDA[i,i]<-1/LAMBDA1[i,i]
        for (j in 1:(i-1)){
            LAMBDA[j,i]<-0
            LAMBDA[i,j]<-0
        }
    }
    for (i in 1:Nvirus) #can use Log normal priors for standard deviations
    {
        LAMBDA1[i,i]~dgamma(1,1)
    }
    
    GAMMA[1,1]<-1
    for (i in 2:Nvirus){
        GAMMA[i,i]<-1
        for (j in 1:(i-1)){
            GAMMA[j,i]~dnorm(0,1)T(-1,1)
            GAMMA[i,j]<-0
        }
    }
    Lambda.inv<-LAMBDA%*%GAMMA%*%t(GAMMA)%*%LAMBDA ##This is the covariance matrix
    Lambda<-inverse(Lambda.inv) ##This is the precision matrix
    
    
}
